# Supplementary material for: Sea star Henricia spiculifera (Clark, 1901) in the northwestern Pacific: one species or three?
Source: PeerJ. 2017 Jun 22;5:e3489. doi: 10.7717/peerj.3489 (PMC5483038; doi:10.7717/peerj.3489)
Supplement: Supplemental Information 1 [file peerj-05-3489-s001.fas]

>KY934074
CGCCCCTTGAAAAGTTTTAATGTATAGGGGGTACTGCCTGCCCGGTGACAATTGTGTTAA
ACGGCCGCGGTATTTTTGACTGTGCGAAGGTAGCGTAATCATTTGCTCTTTAATTGGGGG
CTTGAATGAATGGCAAGACAGAAGCTATGCTGTCTTTTCTTTAATTTCTTGAATTTAATA
TTGTTGTGAAGAAGCGACAATGGGGCCGTAGGACGAGAAGACCCTGTCGAGCTTTACTAG
AGGCAGTTTCGTTTTATTAGACTTTAAGGGCTAATTATTTTTTACTGGTAACAGTAATCT
TATGAGTTACTTTTGAAGCAGGCTATTGGGAAATTGTTTTGTTGTTTGGTTGGGGCAACC
GCGGAGAACAAGAATCCTCCGCTCTTTATGAGGAAAAAGTTACTGCTTTGTTGTATTAAT
ATGTTAAATATTGATTTAAGTAGGACCCACTGTTTAAGTGATTAGAGGAATAAGTTACCG
CAGGGATAACAGCGTTATTCTTTTGGAGAGTTCATATTGATAAGGGAGTTTGCGACCTCG
ATGTTGGATCGGGATGTCCTGGGGATGTAGCAGTTCCTGAGGGTTGGTCTGTTCGACCAT
TAAAATCCT
>KY934075
CGCCCCTTGAAAAGTTTTAATGTATAAGGGGTACTGCCTGCCCGGTGACAATTGTGTTAA
ACGGCCGCGGTATTTTTGACTGTGCGAAGGTAGCGTAATCATTTGCTCTTTAATTGGGGG
CTTGAATGAATGGCAAGACAGAAGCTATGCTGTCTTTTCTTTAATTTCTTGAATTTAATA
TTGTTGTGAAGAAGCGACAATTAGGCCGTAGGACGAGAAGACCCTGTCGAGCTTTACTAA
AAGCAGTTTTTTTACACTAGGCTTTAAGGGCTAATTATTTTTTACTGGTGACAGGAATCT
TGTGAGTTACCTTTGAAGAGGCTATTTGGAAATTGTTTTATTGTTTGGTTGGGGCAACCG
CGGAGAACAAGAATCCTCCGCTCTTTATAAGGAAAAAGTTACTGCTTTGTTGTATTAATA
TGTTGAATATTGATTTAAGTAGGATCCACAGTTTAAGTGATTAAAGGAATAAGTTACCGC
AGGGATAACAGCGTTATTCTTTTGGAGAGTTCATATTGATAAGGGAGTTTGCGACCTCGA
TGTTGGATCGGGATGTCCTGGGGATGTAGCAGTTCCTGAGGGTTGGTCTGTTCGACCATT
AAAATCCT
>KY934076
CGCCCCTTGAAAAGTTTTAATGTATAAGGGGTACTGCCTGCCCGGTGACAATTGTGTTAA
ACGGCCGCGGTATTTTTGACTGTGCGAAGGTAGCGTAATCATTTGCTCTTTAATTGGGGG
CTTGAATGAATGGCAAGACAGAAGCTATGCTGTCTTTTCTTTAATTTCTTGAATTTAATA
TTGTTGTGAAGAAGCGACAATTAGGCCGTAGGACGAGAAGACCCTGTCGAGCTTTACTAA
AAGCAGTTTTTTTACACTAGGCTTTAAGGGCTAATTATTTTTTACTGGTGACAGGAATCT
TGTGAGTTACCTTTGAAGAGGCTATTTGGAAATTGTTTTATTGTTTGGTTGGGGCAACCG
CGGAGAACAAGAATCCTCCGCTCTTTATAAGGAAAAAGTTACTGCTTTGTTGTATTAATA
TGTTGAATATTGATTTGAGTAGGATCCACAGTTTAAGTGATTAAAGGAATAAGTTACCGC
AGGGATAACAGCGTTATTCTTTTGGAGAGTTCATATTGATAAGGGAGTTTGCGACCTCGA
TGTTGGATCGGGATGTCCTGGGGATGTAGCAGTTCCTGAGGGTTGGTCTGTTCGACCATT
AAAATCCT
>KY934077
CGCCCCTTGAAAAGTTTTAATGTATAAGGGGTACTGCCTGCCCGGTGACAATTGTGTTAA
ACGGCCGCGGTATTTTTGACTGTGCGAAGGTAGCGTAATCATTTGCTCTTTAATTGGGGG
CTTGAATGAATGGCAAGACAGAAGCTATGCTGTCTTTTCTTTAATTTCTTGAATTTAATA
TTGTTGTGAAGAAGCGACAATGGGGCCGTAGGACGAGAAGACCCTGTCGAGCTTTACTAA
AAGCAGTTTTTTTACACTAGGCTTTAAGGGCTAATTATTTTTTACTGGTGACAGTAATCT
TGTGAGCTACCTTTGAAGAGGCTATTTGGAAATTGTTTTATTGTTTGGTTGGGGCAACCG
CGGAGAACAAGAATCCTCCGCTCTTTATAAGGAAAAAGTTACTGCTTTGTTGTATTAATG
TGTCAAATATTGATTTAAGTAGGATCCACTGTATAAGTGATTAAAGGAATAAGTTACCGC
AGGGATAACAGCGTTATTCTTTTGGAGAGTTCATATTGATAAGGGAGTTTGCGACCTCGA
TGTTGGATCGGGATGTCCTGGGGATGTAGCAGTTCCTGAGGGTTGGTCTGTTCGACCATT
AAAATCCT
>KY934078
CGCCCCTTGAAAAGTTTTAATGTATAAGGGGTACTGCCTGCCCGGTGACAATTGTGTTAA
ACGGCCGCGGTATTTTTGACTGTGCGAAGGTAGCGTAATCATTTGCTCTTTAATTGGGGG
CTTGAATGAATGGCAAGACAGAAGCTATGCTGTCTTTTCTTTAATTTCTTGAATTTAATA
TTGTTGTGAAGAAGCGACAATGGGGCCGTAGGACGAGAAGACCCTGTCGAGCTTTACTAA
AAGCAGTTTTTTTACACTAGGCTTTAAGGGCTAATTATTTTTTACTGGTGACAGTAATCT
TGTGAGCTACCTTTGAAGAGGCTATTTGGAAATTGTTTTATTGTTTGGTTGGGGCAACCG
CGGAGAACAAGAATCCTCCGCTCTTTATAAGGAAAAAGTTACTGCTTTGTTGTATTAATG
TGTCAAATATTGATTTAAGTAGGATCCACTGTATAAGTGATTAAAGGAATAAGTTACCGC
AGGGATAACAGCGTTATTCTTTTGGAGAGTTCATATTGATAAGGGAGTTTGCGACCTCGA
TGTTGGATCGGGATGTCCTGGGGATGTAGCAGTTCCTGAGGGTTGGTCTGTTCGACCATT
AAAATCCT
>KY934079
CGCCCCTTGAAAAGTTTTAATGTATAAGGGGTACTGCCTGCCCGGTGACAATTGTGTTAA
ACGGCCGCGGTATTTTTGACTGTGCGAAGGTAGCGTAATCATTTGCTCTTTAATTGGGGG
CTTGAATGAATGGCAAGACAGAAGCTATGCTGTCTTTTCTTTAATTTCTTGAATTTAATA
TTGTTGTGAAGAAGCGACAATAGGGCCGTAGGACGAGAAGACCCTGTCGAGCTTTACTAA
AAGCAGTTTTTTTACACTAGGCTTTAAGGGCTAATTATTTTTTACTGGTGACAGTAATCT
TGTGAGTTACCTTTGAAGAGGCTATTTGGAAATTGTTTTATTGTTTGGTTGGGGCAACCG
CGGAGAACAAGAATCCTCCGCTCTTTATAAGGAAAAAGTTACTGCTTTGTTGTATTAATA
TGTTAAATATTGATTTAAGTAGGATCCACTGTTTAAGTGATTAAAGGAATAAGTTACCGC
AGGGATAACAGCGTTATTCTTTTGGAGAGTTCATATTGATAAGGGAGTTTGCGACCTCGA
TGTTGGATCGGGATGTCCTGGGGATGTAGCAGTTCCTGAGGGTTGGTCTGTTCGACCATT
AAAATCCT
>KY934080
CGCCCCTTGAAAAGTTTTAATGtATAAGGGGTACTGCCTGCCCGGTGACAATTGTGTTAA
ACGGCCGCGGTATTTTTGACTGTGCGAAGGTAGCGTAATCATTTGCTCTTTAATTGGGGG
CTTGAATGAATGGCAAGACAGAAGCTATGCTGTCTTTTCTTTAATTTCTTGAATTTAATA
TTGTTGTGAAGAAGCGACAATAGGGCCGTAGGACGAGAAGACCCTGTCGAGCTTTACTAA
AAGCAGTTTTTTTACACTAGGCTTTAAGGGCTAATTATTTTTTACTGGTGACAGTAATCT
TGTGAGTTACCTTTGAAGAGGCTATTTGGAAATTGTTTTATTGTTTGGTTGGGGCAACCG
CGGAGAACAAGAATCCTCCGCTCTTTATAAGGAAAAAGTTACTGCTTTGTTGTATTAATA
TGTTAAATATTGATTTAAGTAGGATCCACTGTTTAAGTGATTAAAGGAATAAGTTACCGC
AGGGATAACAGCGTTATTCTTTTGGAGAGTTCATATTGATAAGGGAGTTTGCGACCTCGA
TGTTGGATCGGGATGTCCTGGGGATGTAGCAGTTCCTGAGGGTTGGTCTGTTCGACCATT
AAAATCCT
>KY464042
CGCCCCCTGAAAAGTTTTAAGGTATAGGGGGTACTGCCTGCCCGGTGACAATTGTTGTTA
AACGGCCGCGGTATTTTTGACTGTGCGAAGGTAGCGTAATCATTTGCTCTTTAATTGGGG
GCTTGAATGAATGGCAAGACAGAAGCTATGCTGTCTTTTCTTTAATTTCTTGAATTTAAT
ATTGTCGTGAAGAAGCGACAATACGGCCGTAGGACGAGAAGACCCTGTCGAGCTTTACTA
AAAGCGATTTTGTTTGATTAATACTTTAAGGGCTAATTATTTTTACTGGAAAACGGTAAT
TTTGCGAGTTACTTTTGGAGTAAGCCATTGGGAAATTGTTTTATTGTTTGGTTGGGGCAA
CCGTGGAGAACAGGAATCCTCCGCTTTTTGTGAAGGAAAAGTTACTGCTTTGTTGTGTGA
TTATTTATTAACAGGATCCACTGTTTAAGTGATTAAAGGAATAAGTTACCGCAGGGATAA
CAGCGTCATTCTTTTGGAGAGTTCATATTGATAAGGGAGTTTGCGACCTCGATGTTGGAT
CGGGATATCCTGGGGGTGTAGCAATTCCCGAGGGTTGGTCTGTTCGACCATTAAAATCCT

>KY464038
CGCCCCTTGAAAAGTTTTGATGTATGGGGGGTACTGCCTGCCCGGTGACAATTGTGTTAA
ACGGCCGCGGTATTTTTGACTGTGCGAAGGTAGCGTAATCATTTGCCCTTTAATTGGGGG
CTTGAATGAATGGCAAGACAGAAGCTATGCTGTCTTTTCTTTAATTTCTTGAATTTAATA
TTGTCGTGAAGAAGCGATAATAGGGCCGTAGGACGAGAAGACCCTGTCGAGCTTTACTAA
GGGCGGTTTCTTTTTATTGGACTTTGAGGGCTAATTGTTTTTGCTGGTAACAGTAATCTT
GTGAGTTACTTTTGAAGGAGCTAAGGGGAAACTGTCTGTTGTTTGGTTGGGGCAACCGCG
GAGAATAAGAATCCTCCGCTTTTTATGAGGAAAAAGTTACTGCTTTGTTGTATCAATGTG
TTGAATGTTGATTTGATTAGGATCCACTTTTTAAGTGATTAAAGGAATAAGTTACCGCAG
GGATAACAGCGTTATTCTTTTGGAGAGTTCATATTGATAAGGGAGTTTGCGACCTCGATG
TTGGATCGGGATGTCCTGGGGATGTAGCAGTTCCTGAGGGTTGGTCTGTTCGACCATTAA
AATCTT
>KY744471
CGCCCCCTGAAAAGTTTTAATATATAGGGGGTACTGCCTGCCCGGTGACAATTGTGTTAA
ACGGCCGCGGTATTTTTGACTGTGCGAAGGTAGCGTAATCATTTGCTCTTTAATTGGGGG
CTTGAATGAATGGCAAGACAGAAGCTATGCTGTCTTTTCTTTAATTTCTTGAATTTGATA
TTGTTGTGAAGAAGCGACAATACGGCCGTAGGACGAGAAGACCCTGTCGAGCTTCACTGT
AAAGAATTTTGTTTAATTAGATTTTAAGGGCTAATTATTTTTTGCTGGTAACAGCAATGT
TGTGAGTTACCCTGAAGAAAGTTATATTGGAAATTGTTTTATGTTTGGTTGGGGCAACCG
CGGAGAACAGGAATCCTCCGCTTTTTGTGAAGGAAAAGTTACTGCTTTGTTGTATAATAA
TTTATTTAGAAGGATCCACTGTTTAAGTGATTAAAGGAATAAGTTACCGCAGGGATAACA
GCGTTATTCTTTTGGAGAGTTCATATTGATAAGGGAGTTTGCGACCTCGATGTTGGATCG
GGATATCCTGGGGATGTAGCAGTTCCTGAGGGTTGGTCTGTTCGACCATTAAAATCCT
>KX610476
CGCCCCTTGAAAAGTTTTAAGGTATAAGGGGTACTGCCTGCCCGGTGACAATTGTGTTAA
ACGGCCGCGGTATTTTTGACTGTGCGAAGGTAGCGTAATCATTTGCCCTTTAATTGGGGG
CTTGAATGAATGGCAAGACAGAAGCTATGCTGTCTTTTCTTTAATTTCTTGAATTTAATA
TTGTTGTGAAGAAGCGACAATGCGACCGTAGGACGAGAAGACCCTGTCGAGCTTTACTAA
AAGTGGTTTTGTTGAGTTAGATTTTGAGGGCTAATTATTTTTACTGGTAACAGTAATGTT
GTTAACTACTCTTGAAAATTTTATTATGAAATTGTTTTATTGTTTGGTTGGGGCAACCGC
GGAGAATAAGAATCCTCCGCTTTTTGTGAAGGAAAAGTTACTACTTTGTTGTATAATTAT
TTATTTAGCAGGATCCACTGTTTAAGTGATTAAAGGAATAAGTTACCGCAGGGATAACAG
CGTTATTCTTTTGGAGAGTTCATATTGATAAGGGAGTTTGCGACCTCGATGTTGGATCGG
GATGTCCTGGGGATGTAGCAGTTCCTGAGGGTTGGTCTGTTCGACCATTAAAATCCT
>KY934074
CGCCCCTTGAAAAGTTTTAATGTATAGGGGGTACTGCCTGCCCGGTGACAATTGTGTTAA
ACGGCCGCGGTATTTTTGACTGTGCGAAGGTAGCGTAATCATTTGCTCTTTAATTGGGGG
CTTGAATGAATGGCAAGACAGAAGCTATGCTGTCTTTTCTTTAATTTCTTGAATTTAATA
TTGTTGTGAAGAAGCGACAATGGGGCCGTAGGACGAGAAGACCCTGTCGAGCTTTACTAG
AGGCAGTTTCGTTTTATTAGACTTTAAGGGCTAATTATTTTTTACTGGTAACAGTAATCT
TATGAGTTACTTTTGAAGCAGGCTATTGGGAAATTGTTTTGTTGTTTGGTTGGGGCAACC
GCGGAGAACAAGAATCCTCCGCTCTTTATGAGGAAAAAGTTACTGCTTTGTTGTATTAAT
ATGTTAAATATTGATTTAAGTAGGACCCACTGTTTAAGTGATTAGAGGAATAAGTTACCG
CAGGGATAACAGCGTTATTCTTTTGGAGAGTTCATATTGATAAGGGAGTTTGCGACCTCG
ATGTTGGATCGGGATGTCCTGGGGATGTAGCAGTTCCTGAGGGTTGGTCTGTTCGACCAT
TAAAATCCT
>MF133322
CGCCCCTTGAAAAGTTTTAATGTATAAGGGGTACTGCCTGCCCGGTGACAATTGTGTTAA
ACGGCCGCGGTATTTTTGACTGTGCGAAGGTAGCGTAATCATTTGCTCTTTAATTGGGGG
CTTGAATGAATGGCAAGACAGAAGCTATGCTGTCTTTTCTTTAATTTCTTGAATTTAATA
TTGTTGTGAAGAAGCGACAATGGGGCCGTAGGACGAGAAGACCCTGTCGAGCTTTACTAA
AAGCAGTTTTTTTACACTAGGCTTTAAGGGCTAATTATTTTTTACTGGTGACAGTAATCT
TGTGAGCTACCTTTGAAGAGGCTATTTGGAAATTGTTTTATTGTTTGGTTGGGGCAACCG
CGGAGAACAAGAATCCTCCGCTCTTTATAAGGAAAAAGTTACTGCTTTGTTGTATTAATG
TGTCAAATATTGATTTAAGTAGGATCCACTGTATAAGTGATTAAAGGAATAAGTTACCGC
AGGGATAACAGCGTTATTCTTTTGGAGAGTTCATATTGATAAGGGAGTTTGCGACCTCGA
TGTTGGATCGGGATGTCCTGGGGATGTAGCAGTTCCTGAGGGTTGGTCTGTTCGACCATT
AAAATCCT
>MF133323
CGCCCCTTGAAAAGTTTTAATGTATAAGGGGTACTGCCTGCCCGGTGACAATTGTGTTAA
ACGGCCGCGGTATTTTTGACTGTGCGAAGGTAGCGTAATCATTTGCTCTTTAATTGGGGG
CTTGAATGAATGGCAAGACAGAAGCTATGCTGTCTTTTCTTTAATTTCTTGAATTTAATA
TTGTTGTGAAGAAGCGACAATGGGGCCGTAGGACGAGAAGACCCTGTCGAGCTTTACTAA
AAGCAGTTTTTTTACACTAGGCTTTAAGGGCTAATTATTTTTTACTGGTGACAGTAATCT
TGTGAGCTACCTTTGAAGAGGCTATTTGGAAATTGTTTTATTGTTTGGTTGGGGCAACCG
CGGAGAACAAGAATCCTCCGCTCTTTATAAGGAAAAAGTTACTGCTTTGTTGTATTAATG
TGTCAAATATTGATTTAAGTAGGATCCACTGTATAAGTGATTAAAGGAATAAGTTACCGC
AGGGATAACAGCGTTATTCTTTTGGAGAGTTCATATTGATAAGGGAGTTTGCGACCTCGA
TGTTGGATCGGGATGTCCTGGGGATGTAGCAGTTCCTGAGGGTTGGTCTGTTCGACCATT
AAAATCCT
>MF133324
CGCCCCTTGAAAAGTTTTAATGTATAAGGGGTACTGCCTGCCCGGTGACAATTGTGTTAA
ACGGCCGCGGTATTTTTGACTGTGCGAAGGTAGCGTAATCATTTGCTCTTTAATTGGGGG
CTTGAATGAATGGCAAGACAGAAGCTATGCTGTCTTTTCTTTAATTTCTTGAATTTAATA
TTGTTGTGAAGAAGCGACAATGGGGCCGTAGGACGAGAAGACCCTGTCGAGCTTTACTAA
AAGCAGTTTTTTTACACTAGGCTTTAAGGGCTAATTATTTTTTACTGGTGACAGTAATCT
TGTGAGCTACCTTTGAAGAGGCTATTTGGAAATTGTTTTATTGTTTGGTTGGGGCAACCG
CGGAGAACAAGAATCCTCCGCTCTTTATAAGGAAAAAGTTACTGCTTTGTTGTATTAATG
TGTCAAATATTGATTTAAGTAGGATCCACTGTATAAGTGATTAAAGGAATAAGTTACCGC
AGGGATAACAGCGTTATTCTTTTGGAGAGTTCATATTGATAAGGGAGTTTGCGACCTCGA
TGTTGGATCGGGATGTCCTGGGGATGTAGCAGTTCCTGAGGGTTGGTCTGTTCGACCATT
AAAATCCT
>MF133325
CGCCCCTTGAAAAGTTTTAATGTATAAGGGGTACTGCCTGCCCGGTGACAATTGTGTTAA
ACGGCCGCGGTATTTTTGACTGTGCGAAGGTAGCGTAATCATTTGCTCTTTAATTGGGGG
CTTGAATGAATGGCAAGACAGAAGCTATGCTGTCTTTTCTTTAATTTCTTGAATTTAATA
TTGTTGTGAAGAAGCGACAATGGGGCCGTAGGACGAGAAGACCCTGTCGAGCTTTACTAA
AAGCAGTTTTTTTACACTAGGCTTTAAGGGCTAATTATTTTTTACTGGTGACAGTAATCT
TGTGAGCTACCTTTGAAGAGGCTATTTGGAAATTGTTTTATTGTTTGGTTGGGGCAACCG
CGGAGAACAAGAATCCTCCGCTCTTTATAAGGAAAAAGTTACTGCTTTGTTGTATTAATG
TGTCAAATATTGATTTAAGTAGGATCCACTGTATAAGTGATTAAAGGAATAAGTTACCGC
AGGGATAACAGCGTTATTCTTTTGGAGAGTTCATATTGATAAGGGAGTTTGCGACCTCGA
TGTTGGATCGGGATGTCCTGGGGATGTAGCAGTTCCTGAGGGTTGGTCTGTTCGACCATT
AAAATCCT
>MF133326
CGCCCCTTGAAAAGTTTTAATGTATAAGGGGTACTGCCTGCCCGGTGACAATTGTGTTAA
ACGGCCGCGGTATTTTTGACTGTGCGAAGGTAGCGTAATCATTTGCTCTTTAATTGGGGG
CTTGAATGAATGGCAAGACAGAAGCTATGCTGTCTTTTCTTTAATTTCTTGAATTTAATA
TTGTTGTGAAGAAGCGACAATGGGGCCGTAGGACGAGAAGACCCTGTCGAGCTTTACTAA
AAGCAGTTTTTTTACACTAGGCTTTAAGGGCTAATTATTTTTTACTGGTGACAGTAATCT
TGTGAGCTACCTTTGAAGAGGCTATTTGGAAATTGTTTTATTGTTTGGTTGGGGCAACCG
CGGAGAACAAGAATCCTCCGCTCTTTATAAGGAAAAAGTTACTGCTTTGTTGTATTAATG
TGTCAAATATTGATTTAAGTAGGATCCACTGTATAAGTGATTAAAGGAATAAGTTACCGC
AGGGATAACAGCGTTATTCTTTTGGAGAGTTCATATTGATAAGGGAGTTTGCGACCTCGA
TGTTGGATCGGGATGTCCTGGGGATGTAGCAGTTCCTGAGGGTTGGTCTGTTCGACCATT
AAAATCCT
>MF133327
CGCCCCTTGAAAAGTTTTAATGTATAAGGGGTACTGCCTGCCCGGTGACAATTGTGTTAA
ACGGCCGCGGTATTTTTGACTGTGCGAAGGTAGCGTAATCATTTGCTCTTTAATTGGGGG
CTTGAATGAATGGCAAGACAGAAGCTATGCTGTCTTTTCTTTAATTTCTTGAATTTAATA
TTGTTGTGAAGAAGCGACAATAGGGCCGTAGGACGAGAAGACCCTGTCGAGCTTTACTAA
AAGCAGTTTTTTTACACTAGGCTTTAAGGGCTAATTATTTTTTACTGGTGACAGTAATCT
TGTGAGTTACCTTTGAAGAGGCTATTTGGAAATTGTTTTATTGTTTGGTTGGGGCAACCG
CGGAGAACAAGAATCCTCCGCTCTTTATAAGGAAAAAGTTACTGCTTTGTTGTATTAATA
TGTTAAATATTGATTTAAGTAGGATCCACTGTTTAAGTGATTAAAGGAATAAGTTACCGC
AGGGATAACAGCGTTATTCTTTTGGAGAGTTCATATTGATAAGGGAGTTTGCGACCTCGA
TGTTGGATCGGGATGTCCTGGGGATGTAGCAGTTCCTGAGGGTTGGTCTGTTCGACCATT
AAAATCCT
>MF133328
CGCCCCTTGAAAAGTTTTAATGTATAAGGGGTACTGCCTGCCCGGTGACAATTGTGTTAA
ACGGCCGCGGTATTTTTGACTGTGCGAAGGTAGCGTAATCATTTGCTCTTTAATTGGGGG
CTTGAATGAATGGCAAGACAGAAGCTATGCTGTCTTTTCTTTAATTTCTTGAATTTAATA
TTGTTGTGAAGAAGCGACAATAGGGCCGTAGGACGAGAAGACCCTGTCGAGCTTTACTAA
AAGCAGTTTTTTTACACTAGGCTTTAAGGGCTAATTATTTTTTACTGGTGACAGTAATCT
TGTGAGTTACCTTTGAAGAGGCTATTTGGAAATTGTTTTATTGTTTGGTTGGGGCAACCG
CGGAGAACAAGAATCCTCCGCTCTTTATAAGGAAAAAGTTACTGCTTTGTTGTATTAATA
TGTTAAATATTGATTTAAGTAGGATCCACTGTTTAAGTGATTAAAGGAATAAGTTACCGC
AGGGATAACAGCGTTATTCTTTTGGAGAGTTCATATTGATAAGGGAGTTTGCGACCTCGA
TGTTGGATCGGGATGTCCTGGGGATGTAGCAGTTCCTGAGGGTTGGTCTGTTCGACCATT
AAAATCCT
>MF133329
CGCCCCTTGAAAAGTTTTAATGTATAAGGGGTACTGCCTGCCCGGTGACAATTGTGTTAA
ACGGCCGCGGTATTTTTGACTGTGCGAAGGTAGCGTAATCATTTGCTCTTTAATTGGGGG
CTTGAATGAATGGCAAGACAGAAGCTATGCTGTCTTTTCTTTAATTTCTTGAATTTAATA
TTGTTGTGAAGAAGCGACAATAGGGCCGTAGGACGAGAAGACCCTGTCGAGCTTTACTAA
AAGCAGTTTTTTTACACTAGGCTTTAAGGGCTAATTATTTTTTACTGGTGACAGTAATCT
TGTGAGTTACCTTTGAAGAGGCTATTTGGAAATTGTTTTATTGTTTGGTTGGGGCAACCG
CGGAGAACAAGAATCCTCCGCTCTTTATAAGGAAAAAGTTACTGCTTTGTTGTATTAATA
TGTTAAATATTGATTTAAGTAGGATCCACTGTTTAAGTGATTAAAGGAATAAGTTACCGC
AGGGATAACAGCGTTATTCTTTTGGAGAGTTCATATTGATAAGGGAGTTTGCGACCTCGA
TGTTGGATCGGGATGTCCTGGGGATGTAGCAGTTCCTGAGGGTTGGTCTGTTCGACCATT
AAAATCCT
>MF133330
CGCCCCTTGAAAAGTTTTAATGTATAAGGGGTACTGCCTGCCCGGTGACAATTGTGTTAA
ACGGCCGCGGTATTTTTGACTGTGCGAAGGTAGCGTAATCATTTGCTCTTTAATTGGGGG
CTTGAATGAATGGCAAGACAGAAGCTATGCTGTCTTTTCTTTAATTTCTTGAATTTAATA
TTGTTGTGAAGAAGCGACAATAGGGCCGTAGGACGAGAAGACCCTGTCGAGCTTTACTAA
AAGCAGTTTTTTTACACTAGGCTTTAAGGGCTAATTATTTTTTACTGGTGACAGTAATCT
TGTGAGTTACCTTTGAAGAGGCTATTTGGAAATTGTTTTATTGTTTGGTTGGGGCAACCG
CGGAGAACAAGAATCCTCCGCTCTTTATAAGGAAAAAGTTACTGCTTTGTTGTATTAATA
TGTTAAATATTGATTTAAGTAGGATCCACTGTTTAAGTGATTAAAGGAATAAGTTACCGC
AGGGATAACAGCGTTATTCTTTTGGAGAGTTCATATTGATAAGGGAGTTTGCGACCTCGA
TGTTGGATCGGGATGTCCTGGGGATGTAGCAGTTCCTGAGGGTTGGTCTGTTCGACCATT
AAAATCCT
